# Supplementary material for: Lysimachia tianmaensis (Primulaceae), a new species from Anhui, China
Source: PhytoKeys. 2018 May 16;(98):117–24. doi: 10.3897/phytokeys.98.23751 (PMC5966504; doi:10.3897/phytokeys.98.23751)
Supplement: XML Treatment for Lysimachia tianmaensis [file phytokeys.98.23751-treatment1.xml]

<!DOCTYPE tp:taxon-treatment
  PUBLIC "-//TaxonX//DTD Taxonomic Treatment Publishing DTD v0 20100105//EN" "tax-treatment-NSO.dtd">
<tp:taxon-treatment xmlns:tp="http://www.plazi.org/taxpub"><tp:treatment-meta><kwd-group><label>Taxon classification</label><kwd><named-content xmlns:xlink="http://www.w3.org/1999/xlink" content-type="kingdom">Plantae</named-content></kwd><kwd><named-content xmlns:xlink="http://www.w3.org/1999/xlink" content-type="order">ORDO</named-content></kwd><kwd><named-content xmlns:xlink="http://www.w3.org/1999/xlink" content-type="family">FAMILIA</named-content></kwd></kwd-group><mixed-citation publication-type="journal"><person-group><name><surname>Wang</surname><given-names>Ying</given-names></name><name><surname>Ma</surname><given-names>Wen</given-names></name><name><surname>Zhou</surname><given-names>Shoubiao</given-names></name><name><surname>Liu</surname><given-names>Kun</given-names></name></person-group><article-title>
          <italic><tp:taxon-name><tp:taxon-name-part taxon-name-part-type="genus" reg="Lysimachia">Lysimachia</tp:taxon-name-part> <tp:taxon-name-part taxon-name-part-type="species" reg="tianmaensis">tianmaensis</tp:taxon-name-part></tp:taxon-name></italic> (<tp:taxon-name><tp:taxon-name-part taxon-name-part-type="genus" reg="Primulaceae">Primulaceae</tp:taxon-name-part></tp:taxon-name>), a new species from Anhui, China</article-title><source>PhytoKeys</source><day>16</day><month>5</month><year>2018</year><volume>2018</volume><issue>98</issue><fpage>117</fpage><lpage>124</lpage><pub-id pub-id-type="doi">10.3897/phytokeys.98.23751</pub-id></mixed-citation></tp:treatment-meta><tp:nomenclature><tp:taxon-name>
            <tp:taxon-name-part taxon-name-part-type="genus" reg="Lysimachia">Lysimachia</tp:taxon-name-part>
            <tp:taxon-name-part taxon-name-part-type="species" reg="tianmaensis">tianmaensis</tp:taxon-name-part>
            <object-id xmlns:xlink="http://www.w3.org/1999/xlink" content-type="ipni" xlink:type="simple">urn:lsid:ipni.org:names:77178766-1</object-id>
          </tp:taxon-name><tp:taxon-authority>K. Liu, S.B. Zhou &amp; Ying Wang</tp:taxon-authority><tp:taxon-status xmlns:xlink="http://www.w3.org/1999/xlink" xlink:type="simple">sp. nov.</tp:taxon-status><xref ref-type="fig" rid="F1">Figures 1</xref><xref ref-type="fig" rid="F2">, 2</xref><xref ref-type="fig" rid="F3">, 3</xref></tp:nomenclature><tp:treatment-sec sec-type="material" id="SECID0EKFAC"><title>Type.</title><p>CHINA. Anhui Province: Jinzhai County, Tianma National Nature Reserve, growing at margins of mountain roads, elevation ca. 1165 m, 1 June 2009 (fl.), Kun Liu 2009042 (holotype: ANUB!; isotypes: ANUB!, IBK!).</p></tp:treatment-sec><tp:treatment-sec sec-type="diagnosis" id="SECID0EPFAC"><title>Diagnosis.</title><p>
            <italic><tp:taxon-name><tp:taxon-name-part taxon-name-part-type="genus" reg="Lysimachia">Lysimachia</tp:taxon-name-part> <tp:taxon-name-part taxon-name-part-type="species" reg="tianmaensis">tianmaensis</tp:taxon-name-part></tp:taxon-name></italic> is similar to <italic><tp:taxon-name><tp:taxon-name-part taxon-name-part-type="genus" reg="Lysimachia">Lysimachia</tp:taxon-name-part> <tp:taxon-name-part taxon-name-part-type="species" reg="grammica">grammica</tp:taxon-name-part></tp:taxon-name></italic> Hance in the alternate leaves, but differs by having a larger blade with brown patches beneath, an auriculate leaf base and subcapitate inflorescences.</p></tp:treatment-sec><tp:treatment-sec sec-type="description" id="SECID0ELGAC"><title>Description.</title><p>Herbs perennial, 15–45 cm tall. Stems often many, erect or arcuate at base, terete, simple or short branched, with tangled multicellular hairs. Leaves alternate, occasionally opposite on lower part; petiole 3–25 mm, broadly winged, base auriculate on leaves from middle and lower part of stems and branches. Leaf blades ovate to ovate-elliptic, rarely ovate-lanceolate, 1.5–5.5 × 1.0–3.5 cm, abaxially multicellular hairs, brown patches, adaxially pubescent, base broadly cuneate to subrounded, apex acute to subobtuse; veins 2 or 3 pairs, inconspicuous. Flowers solitary, in axils of apically diminished leaves, often in shortened, nearly capitate inflorescences at apex of stems and branches. Pedicel densely covered with multicellular hairs; lowest pedicels 2–3 cm, gradually reduced in length in upper flowers, recurved in fruit. Calyx lobes ovate-lanceolate, 6–7 × 1–1.4 mm, abaxially sparsely pubescent. Corolla yellow; tube 0.5–1 mm; lobes ovate or rhomboid-ovate, 8–11 × 5–7.5 mm, transparent glandular. Filaments connate basally into a 0.5–1 mm high ring, free parts 2.5–3 mm; anthers dorsifixed, opening by lateral slits. Ovary pubescent; style 5–6 mm. Capsule subglobose, 3.5–5 mm in diam. Fl. Apr–Jun.</p><fig id="F1" position="float" orientation="portrait"><label>Figure 1.</label><caption><p>
                <italic><tp:taxon-name><tp:taxon-name-part taxon-name-part-type="genus" reg="Lysimachia">Lysimachia</tp:taxon-name-part> <tp:taxon-name-part taxon-name-part-type="species" reg="tianmaensis">tianmaensis</tp:taxon-name-part></tp:taxon-name></italic> sp. nov. (<bold>A</bold>) the upper part in flowering period <bold>B</bold> opened corolla showing stamens <bold>C</bold> pistil and calyx. Scale bars = 1 cm.</p></caption><graphic xmlns:xlink="http://www.w3.org/1999/xlink" xlink:href="phytokeys-98-117-g001.jpg" position="float" orientation="portrait" xlink:type="simple" id="oo_203536.jpg"/></fig><fig id="F2" position="float" orientation="portrait"><label>Figure 2.</label><caption><p>Holotype sheet of <italic><tp:taxon-name><tp:taxon-name-part taxon-name-part-type="genus" reg="Lysimachia">Lysimachia</tp:taxon-name-part> <tp:taxon-name-part taxon-name-part-type="species" reg="tianmaensis">tianmaensis</tp:taxon-name-part></tp:taxon-name></italic> sp. nov.</p></caption><graphic xmlns:xlink="http://www.w3.org/1999/xlink" xlink:href="phytokeys-98-117-g002.jpg" position="float" orientation="portrait" xlink:type="simple" id="oo_203537.jpg"/></fig><fig id="F3" position="float" orientation="portrait"><label>Figure 3.</label><caption><p>
                <italic><tp:taxon-name><tp:taxon-name-part taxon-name-part-type="genus" reg="Lysimachia">Lysimachia</tp:taxon-name-part> <tp:taxon-name-part taxon-name-part-type="species" reg="tianmaensis">tianmaensis</tp:taxon-name-part></tp:taxon-name></italic> sp. nov. <bold>A</bold> plant in flowering <bold>B</bold> flower <bold>C</bold> young fruit <bold>D</bold> leaves showing winged petiole with auriculate base <bold>E</bold> blades showing brown patches abaxially <bold>F</bold> habit in flowering.</p></caption><graphic xmlns:xlink="http://www.w3.org/1999/xlink" xlink:href="phytokeys-98-117-g003.jpg" position="float" orientation="portrait" xlink:type="simple" id="oo_203538.jpg"/></fig></tp:treatment-sec><tp:treatment-sec sec-type="Additional collection" id="SECID0EKJAC"><title>Additional collection.</title><p>CHINA. Anhui Province: Jinzhai County, Tiantangzhai, ca. 650 m, 17 June 2008, <italic>K. Liu 2008056</italic> (ANUB); Jinzhai County, Mazongling mountain, 950 m, 1 June 2009, <italic>K. Liu 2009038</italic> (ANUB); Jinzhai County, Tiantangzhai, ca. 700 m, 1983, <italic>X.S. Sheng 1437</italic> (ANUB); Jinzhai County, Baimazhai, 900 m, 18 May 1984, <italic>G. Yao 9004</italic> (NAS); Jinzhai County, Baimazhai, 700 m, 23 May 1984, <italic>G. Yao 9056</italic> (NAS); Jinzhai County, Gubeizhen, 720 m, 4 May 2016, <italic>J.W. Shao ANUB00569</italic> (ANUB).</p></tp:treatment-sec><tp:treatment-sec sec-type="distribution" id="SECID0E3JAC"><title>Distribution and habitat.</title><p>
            <italic><tp:taxon-name><tp:taxon-name-part taxon-name-part-type="genus" reg="Lysimachia">Lysimachia</tp:taxon-name-part> <tp:taxon-name-part taxon-name-part-type="species" reg="tianmaensis">tianmaensis</tp:taxon-name-part></tp:taxon-name></italic> is endemic to Dabieshan Mt., China (including Jinzhai County, Yingshan County etc.), growing at margins of mountain woodlands, roadsides or under broad-leaved forests at altitudes of 600–1200 m.</p></tp:treatment-sec><tp:treatment-sec sec-type="etymology" id="SECID0ENKAC"><title>Etymology.</title><p>The epithet “tianmaensis” is derived from the type locality, Tianma National Nature Reserve, Jinzhai Xian, Anhui Province, China.</p></tp:treatment-sec><tp:treatment-sec sec-type="Vernacular name" id="SECID0E3KAC"><title>Vernacular name.</title><p>China: tian ma guo lu huang.</p></tp:treatment-sec><tp:treatment-sec sec-type="phenology" id="SECID0EBLAC"><title>Phenology.</title><p>Flowering April–June, fruiting June–August.</p></tp:treatment-sec><tp:treatment-sec sec-type="conservation status" id="SECID0EGLAC"><title>Conservation status.</title><p>A large number of populations of <italic><tp:taxon-name><tp:taxon-name-part taxon-name-part-type="genus" reg="Lysimachia">Lysimachia</tp:taxon-name-part> <tp:taxon-name-part taxon-name-part-type="species" reg="tianmaensis">tianmaensis</tp:taxon-name-part></tp:taxon-name></italic> were found during the extensive investigation in Tianma National Nature Reserve. This species is also distributed in other areas in Dabieshan Mt. as well as Tianma National Nature Reserve. This species often grows under broad-leaved forests above 600 m. This species is fairly common there and therefore proposed as Least Concern following the IUCN Red List Criteria (IUCN 2016).</p></tp:treatment-sec></tp:taxon-treatment>
